# Supplementary material for: ﻿A new species of Struthanthus Mart. (Loranthaceae) from Oaxaca, Mexico
Source: PhytoKeys. 2023 Apr 21;225:69–81. doi: 10.3897/phytokeys.225.101238 (PMC10194811; doi:10.3897/phytokeys.225.101238)
Supplement: XML Treatment for Struthanthus ibe-dzi [file phytokeys.225.101238-treatment1.xml]

<!DOCTYPE tp:taxon-treatment
  PUBLIC "-//TaxonX//DTD Taxonomic Treatment Publishing DTD v0 20100105//EN" "tax-treatment-NSO.dtd">
<tp:taxon-treatment xmlns:tp="http://www.plazi.org/taxpub"><tp:treatment-meta><kwd-group><label>Taxon classification</label><kwd>
              <named-content content-type="kingdom">Plantae</named-content>
            </kwd><kwd>
              <named-content content-type="order">Santalales</named-content>
            </kwd><kwd>
              <named-content content-type="family">Loranthaceae</named-content>
            </kwd></kwd-group><mixed-citation publication-type="journal"><person-group><name><surname>Maldonado-Borja</surname><given-names>Maria Guadalupe</given-names></name><name><surname>Cerros-Tlatilpa</surname><given-names>Rosa</given-names></name><name><surname>Galván-González</surname><given-names>Luis Gil</given-names></name></person-group><article-title>﻿A new species of <italic><tp:taxon-name><tp:taxon-name-part taxon-name-part-type="genus" reg="Struthanthus">Struthanthus</tp:taxon-name-part></tp:taxon-name></italic> Mart. (<tp:taxon-name><tp:taxon-name-part taxon-name-part-type="family">Loranthaceae</tp:taxon-name-part></tp:taxon-name>) from Oaxaca, Mexico</article-title><source>PhytoKeys</source><day>21</day><month>04</month><year>2023</year><volume>225</volume><fpage>69</fpage><lpage>81</lpage><pub-id pub-id-type="doi">10.3897/phytokeys.225.101238</pub-id></mixed-citation></tp:treatment-meta><tp:nomenclature><label>﻿</label><tp:taxon-name>
            <object-id xmlns:xlink="http://www.w3.org/1999/xlink" content-type="arpha" xlink:type="simple">8FD291C4-77A7-5B33-93AB-4C7C9A6E0DE2</object-id>
            <tp:taxon-name-part taxon-name-part-type="genus" reg="Struthanthus">Struthanthus</tp:taxon-name-part>
            <tp:taxon-name-part taxon-name-part-type="species" reg="ibe-dzi">ibe-dzi</tp:taxon-name-part>
            <object-id xmlns:xlink="http://www.w3.org/1999/xlink" content-type="ipni" xlink:type="simple">urn:lsid:ipni.org:names:77317963-1</object-id>
          </tp:taxon-name><tp:taxon-authority>Mald. &amp; Cerros</tp:taxon-authority><tp:taxon-status xmlns:xlink="http://www.w3.org/1999/xlink" xlink:type="simple">sp. nov.</tp:taxon-status></tp:nomenclature><tp:treatment-sec sec-type="material" id="SECID0EHCAE"><title>Type.</title><p><bold>Mexico. Oaxaca</bold>: Tlaxiaco, Río Ocotepec, en el arroyo Yute kuini (San Juan del Río Cuquila), carretera Tlaxiaco-Putla, <named-content xmlns:xlink="http://www.w3.org/1999/xlink" content-type="dwc:verbatimCoordinates" xlink:type="simple"><named-content content-type="geo-json" specific-use="{&#34;type&#34;:&#34;Point&#34;,&#34;coordinates&#34;:[-97.771469,17.174022]}" id="NCID0ESCAE" xlink:type="simple">17°10'26.48"N, 97°46'17.29"W</named-content></named-content> [<named-content xmlns:xlink="http://www.w3.org/1999/xlink" content-type="dwc:verbatimCoordinates" xlink:type="simple"><named-content content-type="geo-json" specific-use="{&#34;type&#34;:&#34;Point&#34;,&#34;coordinates&#34;:[-97.771469,17.174022]}" id="NCID0E1CAE" xlink:type="simple">17.174022°N, -97.771469°W</named-content></named-content>], 1962 m a.s.l., 30 Mar 2021, <italic>M.G. Maldonado, L.G. Galván G. &amp; R. Cerros T. 21</italic> (♀ fl, fr) (holotype: HUMO-39855!, isotypes: MEXU!, UAMIZ!).</p></tp:treatment-sec><tp:treatment-sec sec-type="diagnosis" id="SECID0EBDAE"><title>Diagnosis.</title><p><italic><tp:taxon-name><tp:taxon-name-part taxon-name-part-type="genus" reg="Struthanthus">Struthanthus</tp:taxon-name-part><tp:taxon-name-part taxon-name-part-type="species" reg="ibe-dzi">ibe-dzi</tp:taxon-name-part></tp:taxon-name></italic> morphologically resembles <italic><tp:taxon-name><tp:taxon-name-part taxon-name-part-type="genus" reg="Struthanthus">S.</tp:taxon-name-part><tp:taxon-name-part taxon-name-part-type="species" reg="deppeanus">deppeanus</tp:taxon-name-part></tp:taxon-name></italic> and <italic><tp:taxon-name><tp:taxon-name-part taxon-name-part-type="genus" reg="Struthanthus">S.</tp:taxon-name-part><tp:taxon-name-part taxon-name-part-type="species" reg="quercicola">quercicola</tp:taxon-name-part></tp:taxon-name></italic> in having epicortical roots on stems, similar leaf shapes, and inflorescences in racemes. However, the new taxon differs by its compressed nodes, stems, leaves, and inflorescence glaucous; leaf blade with base cuneate to oblique; staminate flowers 6–9 mm long with asymmetrical thecae and an extended horn-shaped apiculate connective in both anther series; and pistillate flowers with distally convoluted styles.</p></tp:treatment-sec><tp:treatment-sec sec-type="description" id="SECID0EIEAE"><title>Description.</title><p>Aerial hemiparasitic woody shrub, pendulous, perennial, with epicortical roots present at the base of main trunk; branches pendant. <bold><italic>Stems</italic></bold> green when young, brown with lenticels when mature; nodes glaucous, bicarinate and compressed, especially when young; internodes terete, with epicortical roots. <bold><italic>Leaves</italic></bold> opposite or subopposite; petioles 0.25–1.2 cm long, twisted, forming a shallow channel from the raised edge of leaf blade; blades ovate to lanceolate, rarely elliptical, 5.0–12.2 × 1.4–5.0 cm, papyraceous when dried; apex acute to acuminate, base cuneate to oblique, margin entire to repand, hyaline, venation pinnate. <bold><italic>Inflorescences</italic></bold> a solitary raceme of triads, indeterminate and axillar; bracts and bracteoles caducous at or after anthesis, cymbiform; rachis subterete to compressed, nodes compressed, triads opposite or subopposite, decussate, green, glabrous, glaucous. <bold><italic>Staminate inflorescence</italic></bold> 2.0–6.8 cm long, peduncle 0.2–0.8 cm with 6–16 (19) triads, triad peduncle 0.10–0.58 cm long. <bold><italic>Pistillate inflorescence</italic></bold> 2.0–5.0 cm long, peduncle 0.2–1.0 cm long with 6–12 (15) triads, triad peduncle 0.18–0.86 cm long. <bold><italic>Staminate flowers</italic></bold> hexamerous, rarely pentamerous, flower buds clavate with rounded apex; central flower of triad sessile, lateral pedicels 0.28–1.3 mm long; mature flowers 6.0–9.0 × 2.0–2.3 mm, petals linear, reflexed near the apex, 4.4–7.9 × 0.8–1.2 mm, anthers basifixed (not versatile) in two series, theca asymmetrical; prominent connectival apiculate horn in both the lower and upper series; calyculus irregularly dentate, whitish, vestigial ovary 1.5–2.2 mm; pistiloid straight to sigmoid 1/3 near the apex, 2.8–6.5 mm long, stigma undifferenced; nectary thick with six protuberances surrounding the pistiloid base. <bold><italic>Pistillate flowers</italic></bold> hexamerous, flower buds cylindrical, rounded at the apex; central flower of the triad sessile, pedicels of lateral flowers 0.18–0.8 cm long, slightly accrescent when bearing fruit; mature flowers 5.8–7.2 × 1.6–2.2 mm, linear petals 5.2–5.6 × 0.8–1.0 mm, staminodes in one series; calyculus whitish, irregularly dentate, inferior ovary 1.7–2.0 mm; style convolute 4.0–5.2 mm long (± 3 longitudinal folds) from the middle to the apex, stigma capitate; nectary thick with six protuberances surrounding the style. <bold><italic>Fruit</italic></bold> a one-seeded berry, ovoid, 3.85–6.0 × 6.52–8.60 mm. <bold><italic>Seeds</italic></bold> ovoid, 3.0–4.7 × 5.1–7.4 mm. Figs <xref ref-type="fig" rid="F1">1</xref>, <xref ref-type="fig" rid="F2">2</xref>.</p><fig id="F1" position="float" orientation="portrait"><object-id xmlns:xlink="http://www.w3.org/1999/xlink" content-type="doi" xlink:type="simple">10.3897/phytokeys.225.101238.figure1</object-id><object-id xmlns:xlink="http://www.w3.org/1999/xlink" content-type="arpha" xlink:type="simple">24F34CD8-54CB-5874-8944-D75E584C9AB4</object-id><label>Figure 1.</label><caption><p><italic><tp:taxon-name><tp:taxon-name-part taxon-name-part-type="genus" reg="Struthanthus">Struthanthus</tp:taxon-name-part><tp:taxon-name-part taxon-name-part-type="species" reg="ibe-dzi">ibe-dzi</tp:taxon-name-part></tp:taxon-name></italic> Mald. &amp; Cerros, sp. nov. (<tp:taxon-name><tp:taxon-name-part taxon-name-part-type="family">Loranthaceae</tp:taxon-name-part></tp:taxon-name>). Holotype: <italic>M.G. Maldonado, L.G. Galván G. &amp; R. Cerros T. 21</italic> (♀ fl, fr), HUMO-39855.</p></caption><graphic xmlns:xlink="http://www.w3.org/1999/xlink" xlink:href="phytokeys-225-069_article-101238__-g001.jpg" position="float" orientation="portrait" xlink:type="simple" id="oo_840897.jpg"><uri content-type="original_file" xlink:type="simple">https://binary.pensoft.net/fig/840897</uri></graphic></fig><fig id="F2" position="float" orientation="portrait"><object-id xmlns:xlink="http://www.w3.org/1999/xlink" content-type="doi" xlink:type="simple">10.3897/phytokeys.225.101238.figure2</object-id><object-id xmlns:xlink="http://www.w3.org/1999/xlink" content-type="arpha" xlink:type="simple">A6D380E9-E521-572F-BDF2-1249FF8D4A2C</object-id><label>Figure 2.</label><caption><p><italic><tp:taxon-name><tp:taxon-name-part taxon-name-part-type="genus" reg="Struthanthus">Struthanthus</tp:taxon-name-part><tp:taxon-name-part taxon-name-part-type="species" reg="ibe-dzi">ibe-dzi</tp:taxon-name-part></tp:taxon-name></italic> (<tp:taxon-name><tp:taxon-name-part taxon-name-part-type="family">Loranthaceae</tp:taxon-name-part></tp:taxon-name>) <bold>A</bold> base of stem and disk of secondary haustoria (sh) <bold>B</bold> epicortical root (er) and swollen stem of host plant by the penetration of secondary haustoria (sh) <bold>C</bold> staminate inflorescences with caducous bracts (bra) and bracteoles (brc) <bold>D</bold> dissected petals of staminate flower showing two series of stamens (S1, S2), with anthers in the lower series (S1) displaying a prominent connectival horn (cn); receptacle showing an undifferentiated pistilloid and a nectary (ne) surrounded by the calyculus <bold>E</bold> pistillate inflorescences and compressed node (arrow) <bold>F</bold> dissected pistillate flower showing vestigial staminodes (st) opposite to petals, and an inferior ovary with convoluted style and calyculus (ca) <bold>G</bold> upper view of ovary in a pistillate flower showing its calyculus (ca) and nectary (ne) <bold>H</bold> immature fruits crowned by the calyculus.</p></caption><graphic xmlns:xlink="http://www.w3.org/1999/xlink" xlink:href="phytokeys-225-069_article-101238__-g002.jpg" position="float" orientation="portrait" xlink:type="simple" id="oo_840898.jpg"><uri content-type="original_file" xlink:type="simple">https://binary.pensoft.net/fig/840898</uri></graphic></fig></tp:treatment-sec><tp:treatment-sec sec-type="material" id="SECID0E4HAE"><title>Additional specimens examined</title><p><bold>(Paratypes). Mexico. Oaxaca</bold>: San Juan Mixtepec, Yucu Shúun (Monte de Tesoro) a 16 km S de San Juan Mixtepec, <named-content xmlns:xlink="http://www.w3.org/1999/xlink" content-type="dwc:verbatimCoordinates" xlink:type="simple"><named-content content-type="geo-json" specific-use="{&#34;type&#34;:&#34;Point&#34;,&#34;coordinates&#34;:[-97.798472,17.227072]}" id="NCID0EIIAE" xlink:type="simple">17°13'37.46"N, 97°47'54.5"W</named-content></named-content> [<named-content xmlns:xlink="http://www.w3.org/1999/xlink" content-type="dwc:verbatimCoordinates" xlink:type="simple"><named-content content-type="geo-json" specific-use="{&#34;type&#34;:&#34;Point&#34;,&#34;coordinates&#34;:[-97.784840,17.227070]}" id="NCID0EQIAE" xlink:type="simple">17.22707°N, -97.78484°W</named-content></named-content>], 2,500 m a.s.l., 8 Nov 1988 (♀ fr), <italic>J. Reyes S. 1064</italic> (MEXU, UC/JEPS); Putla Villa de Guerrero, 2.1 km después de Santo Domingo Chicahuaxtla, hacia Putla, [<named-content xmlns:xlink="http://www.w3.org/1999/xlink" content-type="dwc:verbatimCoordinates" xlink:type="simple"><named-content content-type="geo-json" specific-use="{&#34;type&#34;:&#34;Point&#34;,&#34;coordinates&#34;:[-97.848589,17.142761]}" id="NCID0E1IAE" xlink:type="simple">17.142761°N, -97.848589°W</named-content></named-content>], 2,050 m a.s.l., 5 Feb 1993 (♀ fr), <italic>M. Cházaro B. 7088</italic> (CHAPA, ENCB, MEXU, XAL); Santiago Juxtlahuaca, El Manzanal, senda para la parcela del Sr. Hemeterio, entrada por Santa Rosa-San Miguel Cuevas, Distrito Juxtlahuaca, <named-content xmlns:xlink="http://www.w3.org/1999/xlink" content-type="dwc:verbatimCoordinates" xlink:type="simple"><named-content content-type="geo-json" specific-use="{&#34;type&#34;:&#34;Point&#34;,&#34;coordinates&#34;:[-98.060639,17.220333]}" id="NCID0EEJAE" xlink:type="simple">17°13'13.20"N, 98°3'38.30"W</named-content></named-content> [<named-content xmlns:xlink="http://www.w3.org/1999/xlink" content-type="dwc:verbatimCoordinates" xlink:type="simple"><named-content content-type="geo-json" specific-use="{&#34;type&#34;:&#34;Point&#34;,&#34;coordinates&#34;:[-98.060630,17.220330]}" id="NCID0EMJAE" xlink:type="simple">17.22033°N, -98.06063°W</named-content></named-content>], 2,060 m a.s.l., 13 Sep 1996 (♀ fl, fr), <italic>J.I. Calzada 21381</italic> (MEXU); San Juan Mixtepec, Camino a Santos Reyes Tepejillo, 1 km antes de la desviación al Capulín y Tinuama de Zaragoza, <named-content xmlns:xlink="http://www.w3.org/1999/xlink" content-type="dwc:verbatimCoordinates" xlink:type="simple"><named-content content-type="geo-json" specific-use="{&#34;type&#34;:&#34;Point&#34;,&#34;coordinates&#34;:[-97.903667,17.323167]}" id="NCID0EWJAE" xlink:type="simple">17°19'23.4"N, 97°54'13.2"W</named-content></named-content> [<named-content xmlns:xlink="http://www.w3.org/1999/xlink" content-type="dwc:verbatimCoordinates" xlink:type="simple"><named-content content-type="geo-json" specific-use="{&#34;type&#34;:&#34;Point&#34;,&#34;coordinates&#34;:[-97.903670,17.323170]}" id="NCID0E5JAE" xlink:type="simple">17.32317°N, -97.90367°W</named-content></named-content>], 2,650 m a.s.l., 9 Apr 2019 (♂ fl), <italic>L.G. Galván G. &amp; R. Cerros T. 474</italic> (HUMO); Putla Villa de Guerrero, orilla de la carretera, km 92, 2.8 km antes de San Andres Chicahuaxtla, <named-content xmlns:xlink="http://www.w3.org/1999/xlink" content-type="dwc:verbatimCoordinates" xlink:type="simple"><named-content content-type="geo-json" specific-use="{&#34;type&#34;:&#34;Point&#34;,&#34;coordinates&#34;:[-97.825689,17.180056]}" id="NCID0EIKAE" xlink:type="simple">17°10'48.20"N, 97°49'32.48"W</named-content></named-content> [<named-content xmlns:xlink="http://www.w3.org/1999/xlink" content-type="dwc:verbatimCoordinates" xlink:type="simple"><named-content content-type="geo-json" specific-use="{&#34;type&#34;:&#34;Point&#34;,&#34;coordinates&#34;:[-97.825690,17.180140]}" id="NCID0EQKAE" xlink:type="simple">17.18014°N, -97.82569°W</named-content></named-content>], 2,363 m a.s.l., 13 Feb 2020 (♀ fr), <italic>M.G. Maldonado, R. Cerros T. &amp; L.G. Galván G. 13</italic> (HUMO); ibid, 13 Feb 2020 (♀ fr), <italic>M.G. Maldonado, R. Cerros T. &amp; L.G. Galván G. 14</italic> (HUMO); Tlaxiaco, Río Ocotepec, en el arroyo Yute kuini (San Juan del Río Cuquila), carretera Tlaxiaco-Putla, <named-content xmlns:xlink="http://www.w3.org/1999/xlink" content-type="dwc:verbatimCoordinates" xlink:type="simple"><named-content content-type="geo-json" specific-use="{&#34;type&#34;:&#34;Point&#34;,&#34;coordinates&#34;:[-97.771469,17.174022]}" id="NCID0E3KAE" xlink:type="simple">17°10'26.48"N, 97°46'17.29"W</named-content></named-content> [<named-content xmlns:xlink="http://www.w3.org/1999/xlink" content-type="dwc:verbatimCoordinates" xlink:type="simple"><named-content content-type="geo-json" specific-use="{&#34;type&#34;:&#34;Point&#34;,&#34;coordinates&#34;:[-97.771460,17.174020]}" id="NCID0EELAE" xlink:type="simple">17.17402°N, -97.77146°W</named-content></named-content>], 1,962 m a.s.l., 30 Apr. 2021 (♂ fl), <italic>M.G. Maldonado, R. Cerros T. &amp; L.G. Galván G. 19</italic> (HUMO); ibid, 30 Apr 2021(♀ fl), <italic>M.G. Maldonado, R. Cerros T. &amp; L.G. Galván G. 20</italic> (HUMO); ibid, 30 Apr 2021 (♀ fl), <italic>M.G. Maldonado, R. Cerros T. &amp; L.G. Galván G. 22</italic> (HUMO); ibid, 30 Apr 2021(♀ fl), <italic>M.G. Maldonado, R. Cerros T. &amp; L.G. Galván G. 23</italic> (HUMO); Putla Villa de Guerrero, km 92, carretera Tlaxiaco-Putla, 200 m antes de La Cañada Tejocote, <named-content xmlns:xlink="http://www.w3.org/1999/xlink" content-type="dwc:verbatimCoordinates" xlink:type="simple"><named-content content-type="geo-json" specific-use="{&#34;type&#34;:&#34;Point&#34;,&#34;coordinates&#34;:[-97.775539,17.180106]}" id="NCID0EULAE" xlink:type="simple">17°10'48.38"N, 97°46'31.94"W</named-content></named-content> [<named-content xmlns:xlink="http://www.w3.org/1999/xlink" content-type="dwc:verbatimCoordinates" xlink:type="simple"><named-content content-type="geo-json" specific-use="{&#34;type&#34;:&#34;Point&#34;,&#34;coordinates&#34;:[-97.825540,17.180100]}" id="NCID0E3LAE" xlink:type="simple">17.18010°N, -97.82554°W</named-content></named-content>], 2,374 m a.s.l., 30 Apr 2021(♂ fl), <italic>M.G. Maldonado, R. Cerros T. &amp; L.G. Galván G. 24</italic> (HUMO); ibid, 30 Apr 2021(♀ fl), <italic>M.G. Maldonado, R. Cerros T. &amp; L.G. Galván G. 25</italic> (HUMO); ibid, 30 Apr 2021(♂ fl), <italic>M.G. Maldonado, R. Cerros T. &amp; L.G. Galván G. 26</italic> (HUMO); Putla Villa de Guerrero, Orilla de carretera de Tlaxiaco-Putla, en San Andres Chicahuaxtla, <named-content xmlns:xlink="http://www.w3.org/1999/xlink" content-type="dwc:verbatimCoordinates" xlink:type="simple"><named-content content-type="geo-json" specific-use="{&#34;type&#34;:&#34;Point&#34;,&#34;coordinates&#34;:[-97.836625,17.161711]}" id="NCID0EKMAE" xlink:type="simple">17°09'42.16"N, 97°50'11.85"W</named-content></named-content> [<named-content xmlns:xlink="http://www.w3.org/1999/xlink" content-type="dwc:verbatimCoordinates" xlink:type="simple"><named-content content-type="geo-json" specific-use="{&#34;type&#34;:&#34;Point&#34;,&#34;coordinates&#34;:[-97.836620,17.161710]}" id="NCID0ESMAE" xlink:type="simple">17.16171°N, -97.83662°W</named-content></named-content>], 2,473 m a.s.l., 30 Apr 2021(♂ fl), <italic>M.G. Maldonado, R. Cerros T. &amp; L.G. Galván G. 27</italic> (HUMO).</p></tp:treatment-sec><tp:treatment-sec sec-type="distribution" id="SECID0EZMAE"><title>Distribution, habitat, and hosts.</title><p><italic><tp:taxon-name><tp:taxon-name-part taxon-name-part-type="genus" reg="Struthanthus">Struthanthus</tp:taxon-name-part><tp:taxon-name-part taxon-name-part-type="species" reg="ibe-dzi">ibe-dzi</tp:taxon-name-part></tp:taxon-name></italic> is endemic to Oaxaca, Mexico, where it is only known from cloud and oak-pine forests with secondary vegetation in the Sierra Madre del Sur (<xref ref-type="bibr" rid="B30">Morrone et al. 2017</xref>) in the municipalities of Putla Villa de Guerrero, San Juan Mixtepec, Santiago Juxtlahuaca, and Tlaxiaco (Fig. <xref ref-type="fig" rid="F3">3</xref>) at elevations between 1,962 to 2,650 m a.s.l. Recorded hosts to date include <italic><tp:taxon-name><tp:taxon-name-part taxon-name-part-type="genus" reg="Alnus">Alnus</tp:taxon-name-part></tp:taxon-name></italic> spp. (<tp:taxon-name><tp:taxon-name-part taxon-name-part-type="family">Betulaceae</tp:taxon-name-part></tp:taxon-name>), <italic><tp:taxon-name><tp:taxon-name-part taxon-name-part-type="genus" reg="Quercus">Quercus</tp:taxon-name-part></tp:taxon-name></italic> spp. (<tp:taxon-name><tp:taxon-name-part taxon-name-part-type="family">Fagaceae</tp:taxon-name-part></tp:taxon-name>), and <italic><tp:taxon-name><tp:taxon-name-part taxon-name-part-type="genus" reg="Salix">Salix</tp:taxon-name-part></tp:taxon-name></italic> spp. (<tp:taxon-name><tp:taxon-name-part taxon-name-part-type="family">Salicaceae</tp:taxon-name-part></tp:taxon-name>).</p><fig id="F3" position="float" orientation="portrait"><object-id xmlns:xlink="http://www.w3.org/1999/xlink" content-type="doi" xlink:type="simple">10.3897/phytokeys.225.101238.figure3</object-id><object-id xmlns:xlink="http://www.w3.org/1999/xlink" content-type="arpha" xlink:type="simple">F344D164-734A-53EB-B590-34930AB34BC7</object-id><label>Figure 3.</label><caption><p>Distribution map of <italic><tp:taxon-name><tp:taxon-name-part taxon-name-part-type="genus" reg="Struthanthus">Struthanthus</tp:taxon-name-part><tp:taxon-name-part taxon-name-part-type="species" reg="deppeanus">deppeanus</tp:taxon-name-part></tp:taxon-name></italic>, <italic><tp:taxon-name><tp:taxon-name-part taxon-name-part-type="genus" reg="Struthanthus">S.</tp:taxon-name-part><tp:taxon-name-part taxon-name-part-type="species" reg="ibe-dzi">ibe-dzi</tp:taxon-name-part></tp:taxon-name></italic>, <italic><tp:taxon-name><tp:taxon-name-part taxon-name-part-type="genus" reg="Struthanthus">S.</tp:taxon-name-part><tp:taxon-name-part taxon-name-part-type="species" reg="quercicola">quercicola</tp:taxon-name-part></tp:taxon-name></italic>, and <italic><tp:taxon-name><tp:taxon-name-part taxon-name-part-type="genus" reg="Struthanthus">S.</tp:taxon-name-part><tp:taxon-name-part taxon-name-part-type="species" reg="ramiro-cruzii">ramiro-cruzii</tp:taxon-name-part></tp:taxon-name></italic> in Oaxaca and surrounding states of central Mexico.</p></caption><graphic xmlns:xlink="http://www.w3.org/1999/xlink" xlink:href="phytokeys-225-069_article-101238__-g003.jpg" position="float" orientation="portrait" xlink:type="simple" id="oo_840899.jpg"><uri content-type="original_file" xlink:type="simple">https://binary.pensoft.net/fig/840899</uri></graphic></fig></tp:treatment-sec><tp:treatment-sec sec-type="phenology" id="SECID0EPQAE"><title>Phenology.</title><p>Flowering from March to April and in September; fruiting in February to April and September to November. Individuals can be found bearing flowers and fruits on different branches.</p></tp:treatment-sec><tp:treatment-sec sec-type="etymology" id="SECID0EUQAE"><title>Etymology.</title><p>The epithet <italic>ibe-dzi</italic> refers to the common name given to any mistletoe in Zapotec language (<italic>Ibë-dzí</italic>) in the San Juan Mixtepec region, which means “hair(s) on top of”, where “ibé” denotes “hair(s)” and “dzi” indicates “on top of”.</p></tp:treatment-sec><tp:treatment-sec sec-type="conservation status" id="SECID0EYRAE"><title>Conservation status.</title><p><italic><tp:taxon-name><tp:taxon-name-part taxon-name-part-type="genus" reg="Struthanthus">Struthanthus</tp:taxon-name-part><tp:taxon-name-part taxon-name-part-type="species" reg="ibe-dzi">ibe-dzi</tp:taxon-name-part></tp:taxon-name></italic> is only known from the western part of the state of Oaxaca, near the border with the state of Guerrero (Fig. <xref ref-type="fig" rid="F3">3</xref>). This species has an estimated area of occupancy of ca. 36 km<sup>2</sup> (criterion B1 &lt; 500 km<sup>2</sup>) and has been recorded in four localities (condition a: ≤5 locations). The specimen from <italic>Reyes 1064</italic> (MEXU, UC/JEPS) from 1988 was collected in a cloud forest. The areas within 1 km of this locality have been actively transformed into crop fields (personal observations from 2019–2021), leading us to consider that condition b(iii) is appropriate for this case, which refers to a projected decline in area, extent, and quality of habitat. Therefore, following the guidelines to the IUCN criteria (<xref ref-type="bibr" rid="B11">IUCN 2022</xref>), <italic><tp:taxon-name><tp:taxon-name-part taxon-name-part-type="genus" reg="Struthanthus">S.</tp:taxon-name-part><tp:taxon-name-part taxon-name-part-type="species" reg="ibe-dzi">ibe-dzi</tp:taxon-name-part></tp:taxon-name></italic> should be classified as Endangered [EN B1ab(iii)].</p><p>Being a hemiparasitic plant with a complete dependence on hosts, mistletoe populations are vulnerable to the indirect effects of logging important host trees such as oaks (<italic><tp:taxon-name><tp:taxon-name-part taxon-name-part-type="genus" reg="Quercus">Quercus</tp:taxon-name-part></tp:taxon-name></italic> spp.), and habitat modification and fragmentation for livestock and agriculture (<xref ref-type="bibr" rid="B1">Ávalos and Nixon 2004</xref>). In addition, most of the <italic><tp:taxon-name><tp:taxon-name-part taxon-name-part-type="genus" reg="Quercus">Quercus</tp:taxon-name-part></tp:taxon-name></italic> species from Mexico have not been evaluated to determine their conservation status (<xref ref-type="bibr" rid="B37">Valencia-Ávalos and Morales-Saldaña 2016</xref>). <xref ref-type="bibr" rid="B33">Press and Phoenix (2005)</xref> indicated that the local extinction of a preferred host may lead to population declines and subsequent extinctions of associated parasites, highlighting the importance of hosts for the long-term survival of mistletoes such as <italic><tp:taxon-name><tp:taxon-name-part taxon-name-part-type="genus" reg="Struthanthus">S.</tp:taxon-name-part><tp:taxon-name-part taxon-name-part-type="species" reg="ibe-dzi">ibe-dzi</tp:taxon-name-part></tp:taxon-name></italic>, and the perpetuation of populations. Furthermore, parasitic plants have been historically stigmatized and have not received full attention in terms of conservation priorities, even though mistletoes are particularly sensitive to environmental stress and considered keystone species in forests (<xref ref-type="bibr" rid="B39">Watson 2001</xref>; <xref ref-type="bibr" rid="B6">Fontúrbel et al. 2018</xref>; <xref ref-type="bibr" rid="B5">Crates et al. 2022</xref>; <xref ref-type="bibr" rid="B40">Watson et al. 2022</xref>).</p></tp:treatment-sec><tp:treatment-sec sec-type="notes" id="SECID0EZUAE"><title>Notes.</title><p>Herbarium specimens of <italic><tp:taxon-name><tp:taxon-name-part taxon-name-part-type="genus" reg="Struthanthus">S.</tp:taxon-name-part><tp:taxon-name-part taxon-name-part-type="species" reg="ibe-dzi">ibe-dzi</tp:taxon-name-part></tp:taxon-name></italic> have been previously identified as <italic><tp:taxon-name><tp:taxon-name-part taxon-name-part-type="genus" reg="Struthanthus">S.</tp:taxon-name-part><tp:taxon-name-part taxon-name-part-type="species" reg="deppeanus">deppeanus</tp:taxon-name-part></tp:taxon-name></italic>, <italic><tp:taxon-name><tp:taxon-name-part taxon-name-part-type="genus" reg="Struthanthus">S.</tp:taxon-name-part><tp:taxon-name-part taxon-name-part-type="species" reg="quercicola">quercicola</tp:taxon-name-part></tp:taxon-name></italic>, or <italic><tp:taxon-name><tp:taxon-name-part taxon-name-part-type="genus" reg="Struthanthus">Struthanthus</tp:taxon-name-part></tp:taxon-name></italic> sp. However, the new taxon differs from <italic><tp:taxon-name><tp:taxon-name-part taxon-name-part-type="genus" reg="Struthanthus">S.</tp:taxon-name-part><tp:taxon-name-part taxon-name-part-type="species" reg="deppeanus">deppeanus</tp:taxon-name-part></tp:taxon-name></italic> and <italic><tp:taxon-name><tp:taxon-name-part taxon-name-part-type="genus" reg="Struthanthus">S.</tp:taxon-name-part><tp:taxon-name-part taxon-name-part-type="species" reg="quercicola">quercicola</tp:taxon-name-part></tp:taxon-name></italic> by its compressed or bicarinate nodes and by having glaucous stems, leaves, and inflorescences which are covered by a whitish wax (observed in both fresh and dried specimens). In addition, <italic><tp:taxon-name><tp:taxon-name-part taxon-name-part-type="genus" reg="Struthanthus">S.</tp:taxon-name-part><tp:taxon-name-part taxon-name-part-type="species" reg="ibe-dzi">ibe-dzi</tp:taxon-name-part></tp:taxon-name></italic> has one inflorescence raceme per axil, with peduncled triads with a sessile central flower and pedicellate lateral ones. The bracts and bracteoles are caducous, forming visible scars. Staminate flowers have asymmetrical thecae and an apiculate connectival horn in both series, while pistillate flowers have a convolute style with ± 3 longitudinal folds (Fig. <xref ref-type="fig" rid="F4">4C</xref>).</p><fig id="F4" position="float" orientation="portrait"><object-id xmlns:xlink="http://www.w3.org/1999/xlink" content-type="doi" xlink:type="simple">10.3897/phytokeys.225.101238.figure4</object-id><object-id xmlns:xlink="http://www.w3.org/1999/xlink" content-type="arpha" xlink:type="simple">FDEAA085-9DEB-509E-A8C0-7CA262E33624</object-id><label>Figure 4.</label><caption><p>Style types in four species of <italic><tp:taxon-name><tp:taxon-name-part taxon-name-part-type="genus" reg="Struthanthus">Struthanthus</tp:taxon-name-part></tp:taxon-name></italic> (<tp:taxon-name><tp:taxon-name-part taxon-name-part-type="family">Loranthaceae</tp:taxon-name-part></tp:taxon-name>) from Mexico <bold>A</bold><italic><tp:taxon-name><tp:taxon-name-part taxon-name-part-type="genus" reg="Struthanthus">S.</tp:taxon-name-part><tp:taxon-name-part taxon-name-part-type="species" reg="quercicola">quercicola</tp:taxon-name-part></tp:taxon-name></italic> (straight to sigmoid) <bold>B</bold><italic><tp:taxon-name><tp:taxon-name-part taxon-name-part-type="genus" reg="Struthanthus">S.</tp:taxon-name-part><tp:taxon-name-part taxon-name-part-type="species" reg="deppeanus">deppeanus</tp:taxon-name-part></tp:taxon-name></italic> (sigmoid to slightly convoluted) <bold>C</bold><italic><tp:taxon-name><tp:taxon-name-part taxon-name-part-type="genus" reg="Struthanthus">S.</tp:taxon-name-part><tp:taxon-name-part taxon-name-part-type="species" reg="ibe-dzi">ibe-dzi</tp:taxon-name-part></tp:taxon-name></italic> (convolute) <bold>D</bold><italic><tp:taxon-name><tp:taxon-name-part taxon-name-part-type="genus" reg="Struthanthus">S.</tp:taxon-name-part><tp:taxon-name-part taxon-name-part-type="species" reg="ramiro-cruzii">ramiro-cruzii</tp:taxon-name-part></tp:taxon-name></italic> (strongly convolute).</p></caption><graphic xmlns:xlink="http://www.w3.org/1999/xlink" xlink:href="phytokeys-225-069_article-101238__-g004.jpg" position="float" orientation="portrait" xlink:type="simple" id="oo_840900.jpg"><uri content-type="original_file" xlink:type="simple">https://binary.pensoft.net/fig/840900</uri></graphic></fig><p><italic><tp:taxon-name><tp:taxon-name-part taxon-name-part-type="genus" reg="Struthanthus">Struthanthus</tp:taxon-name-part><tp:taxon-name-part taxon-name-part-type="species" reg="ibe-dzi">ibe-dzi</tp:taxon-name-part></tp:taxon-name></italic>, as other mistletoes in the San Juan Mixtepec region of Oaxaca, are locally known as birdlime vine, and known for the sticky substance (i.e., viscin) produced in the fruits, which is used to catch birds (<xref ref-type="bibr" rid="B10">Hunn 2008</xref>).</p></tp:treatment-sec><ref-list><ref id="B30"><mixed-citation xmlns:xlink="http://www.w3.org/1999/xlink" xlink:type="simple"><person-group><name name-style="western"><surname>Morrone</surname><given-names>JJ</given-names></name><name name-style="western"><surname>Escalante</surname><given-names>T</given-names></name><name name-style="western"><surname>Rodríguez-Tapia</surname><given-names>G</given-names></name></person-group> (<year>2017</year>) <article-title>Mexican biogeographic provinces: Map and shapefiles.</article-title><source>Zootaxa</source><volume>4277</volume>(<issue>2</issue>): <fpage>277</fpage>–<lpage>279</lpage>. <ext-link xlink:href="10.11646/zootaxa.4277.2.8" ext-link-type="doi" xlink:type="simple">https://doi.org/10.11646/zootaxa.4277.2.8</ext-link></mixed-citation></ref><ref id="B11"><mixed-citation xmlns:xlink="http://www.w3.org/1999/xlink" xlink:type="simple">IUCN (<year>2022</year>) Guidelines for using the International Union for Conservation of Nature Red List categories and criteria, Version 15.1. Prepared by the Standards and Petitions Committee. <ext-link xlink:href="https://www.iucnredlist.org/resources/redlistguidelines" ext-link-type="uri" xlink:type="simple">https://www.iucnredlist.org/resources/redlistguidelines</ext-link></mixed-citation></ref><ref id="B1"><mixed-citation xmlns:xlink="http://www.w3.org/1999/xlink" xlink:type="simple"><person-group><name name-style="western"><surname>Ávalos</surname><given-names>S</given-names></name><name name-style="western"><surname>Nixon</surname><given-names>KC</given-names></name></person-group> (<year>2004</year>) <article-title>Encinos.</article-title> In: <person-group><name name-style="western"><surname>García-Mendoza</surname><given-names>A</given-names></name><name name-style="western"><surname>Ordoñez</surname><given-names>MJ</given-names></name><name name-style="western"><surname>Briones-Salas</surname><given-names>M</given-names></name></person-group> (<role>Eds</role>) <issue-title>Biodiversidad de Oaxaca.</issue-title><source>Instituto de Biología, UNAM-Fondo Oaxaqueño para la Conservación de la Naturaleza-Ward Wildlife Fund, Mexico</source>, <fpage>219</fpage>–<lpage>225</lpage>.</mixed-citation></ref><ref id="B37"><mixed-citation xmlns:xlink="http://www.w3.org/1999/xlink" xlink:type="simple"><person-group><name name-style="western"><surname>Valencia-Ávalos</surname><given-names>S</given-names></name><name name-style="western"><surname>Morales-Saldaña</surname><given-names>S</given-names></name></person-group> (<year>2016</year>) El género <italic><tp:taxon-name><tp:taxon-name-part taxon-name-part-type="genus">Quercus</tp:taxon-name-part></tp:taxon-name></italic> en la Sierra Madre del Sur. In: Luna-Vega I, Espinosa D, Contreras-Medina R (Eds) Biodiversidad de la Sierra Madre del Sur, Universidad Nacional Autónoma de México, México, 167–175.</mixed-citation></ref><ref id="B33"><mixed-citation xmlns:xlink="http://www.w3.org/1999/xlink" xlink:type="simple"><person-group><name name-style="western"><surname>Press</surname><given-names>MC</given-names></name><name name-style="western"><surname>Phoenix</surname><given-names>GK</given-names></name></person-group> (<year>2005</year>) <article-title>Impacts of parasitic plants on natural communities.</article-title><source>The New Phytologist</source><volume>166</volume>(<issue>3</issue>): <fpage>737</fpage>–<lpage>751</lpage>. <ext-link xlink:href="10.1111/j.1469-8137.2005.01358.x" ext-link-type="doi" xlink:type="simple">https://doi.org/10.1111/j.1469-8137.2005.01358.x</ext-link></mixed-citation></ref><ref id="B39"><mixed-citation xmlns:xlink="http://www.w3.org/1999/xlink" xlink:type="simple"><person-group><name name-style="western"><surname>Watson</surname><given-names>DM</given-names></name></person-group> (<year>2001</year>) <article-title>Mistletoe–A keystone resource in forests and woodlands worldwide.</article-title><source>Annual Review of Ecology and Systematics</source><volume>32</volume>(<issue>1</issue>): <fpage>219</fpage>–<lpage>249</lpage>. <ext-link xlink:href="10.1146/annurev.ecolsys.32.081501.114024" ext-link-type="doi" xlink:type="simple">https://doi.org/10.1146/annurev.ecolsys.32.081501.114024</ext-link></mixed-citation></ref><ref id="B6"><mixed-citation xmlns:xlink="http://www.w3.org/1999/xlink" xlink:type="simple"><person-group><name name-style="western"><surname>Fontúrbel</surname><given-names>FE</given-names></name><name name-style="western"><surname>Lara</surname><given-names>A</given-names></name><name name-style="western"><surname>Lobos</surname><given-names>D</given-names></name><name name-style="western"><surname>Little</surname><given-names>C</given-names></name></person-group> (<year>2018</year>) <article-title>The cascade impacts of climate change could threaten key ecological interactions.</article-title><source>Ecosphere</source><volume>9</volume>(<issue>12</issue>): <fpage>1</fpage>–<lpage>11</lpage>. <ext-link xlink:href="10.1002/ecs2.2485" ext-link-type="doi" xlink:type="simple">https://doi.org/10.1002/ecs2.2485</ext-link></mixed-citation></ref><ref id="B5"><mixed-citation xmlns:xlink="http://www.w3.org/1999/xlink" xlink:type="simple"><person-group><name name-style="western"><surname>Crates</surname><given-names>R</given-names></name><name name-style="western"><surname>Watson</surname><given-names>DM</given-names></name><name name-style="western"><surname>Albery</surname><given-names>GF</given-names></name><name name-style="western"><surname>Bonnet</surname><given-names>T</given-names></name><name name-style="western"><surname>Murphy</surname><given-names>L</given-names></name><name name-style="western"><surname>Rayner</surname><given-names>L</given-names></name><name name-style="western"><surname>Stojanovic</surname><given-names>D</given-names></name><name name-style="western"><surname>Timewell</surname><given-names>C</given-names></name><name name-style="western"><surname>Meney</surname><given-names>B</given-names></name><name name-style="western"><surname>Roderick</surname><given-names>M</given-names></name><name name-style="western"><surname>Ingwersen</surname><given-names>D</given-names></name><name name-style="western"><surname>Heinsohn</surname><given-names>R</given-names></name></person-group> (<year>2022</year>) Mistletoes could moderate drought impacts on birds, but are themselves susceptible to drought-induced dieback. Proceedings. Biological Sciences 289(1978): e20220358. <ext-link xlink:href="10.1098/rspb.2022.0358" ext-link-type="doi" xlink:type="simple">https://doi.org/10.1098/rspb.2022.0358</ext-link></mixed-citation></ref><ref id="B40"><mixed-citation xmlns:xlink="http://www.w3.org/1999/xlink" xlink:type="simple"><person-group><name name-style="western"><surname>Watson</surname><given-names>DM</given-names></name><name name-style="western"><surname>McLellan</surname><given-names>RC</given-names></name><name name-style="western"><surname>Fontúrbel</surname><given-names>FE</given-names></name></person-group> (<year>2022</year>) <article-title>Functional roles of parasitic plants in a warming world.</article-title><source>Annual Review of Ecology, Evolution, and Systematics</source><volume>53</volume>(<issue>1</issue>): <fpage>25</fpage>–<lpage>45</lpage>. <ext-link xlink:href="10.1146/annurev-ecolsys-102320-115331" ext-link-type="doi" xlink:type="simple">https://doi.org/10.1146/annurev-ecolsys-102320-115331</ext-link></mixed-citation></ref><ref id="B10"><mixed-citation xmlns:xlink="http://www.w3.org/1999/xlink" xlink:type="simple"><person-group><name name-style="western"><surname>Hunn</surname><given-names>ES</given-names></name></person-group> (<year>2008</year>) <source>A Zapotec Natural History: Trees, Herbs, and Flowers, Birds, Beasts, and Bugs in the Life of San Juan Gbëë.</source><publisher-name>The University of Arizona Press</publisher-name>, <publisher-loc>Tucson</publisher-loc>, <size units="page">261 pp</size>. <ext-link xlink:href="10.2307/j.ctv1mgmckc" ext-link-type="doi" xlink:type="simple">https://doi.org/10.2307/j.ctv1mgmckc</ext-link></mixed-citation></ref></ref-list></tp:taxon-treatment>
